# Supplementary material for: Cross-Modality Alignment Perception and Multi-Head Self-Attention Mechanism for Vision-Language-Action of Humanoid Robot
Source: Sensors (Basel). 2025 Dec 26;26(1):165. doi: 10.3390/s26010165 (PMC12787822; doi:10.3390/s26010165)
Supplement: Supplementary file 1 [file sensors-26-00165-s001.zip]

Archive with 1 entries (1 files):
- sensors-3976657-supplementary.mp4
